# Supplementary material for: Advanced Nanomaterial-Based Electrochemical Biosensing of Loop-Mediated Isothermal Amplification Products
Source: Biosensors (Basel). 2025 Sep 5;15(9):584. doi: 10.3390/bios15090584 (PMC12467743; doi:10.3390/bios15090584)
Supplement: Supplementary file 1 [file biosensors-15-00584-s001.zip]

Archive with 1 entries (1 files):
- biosensors-3786110-supplementary.pdf
